# Supplementary material for: Chromosome fusions shaped karyotype evolution and evolutionary relationships in the model family Brassicaceae
Source: Nat Commun. 2025 May 19;16:4631. doi: 10.1038/s41467-025-59640-2 (PMC12089291; doi:10.1038/s41467-025-59640-2)
Supplement: Supplementary file 4 — Supplementary Data 1 [file 41467_2025_59640_MOESM4_ESM.xlsx]

## Sheet: Supplementary Data 1
Supplementary Data 1. Statistics of data sources used in this study
	Species	Family	Tribe	Genus	Lineage	Clade	Subfamilial division	Supertribe	Assembly level	Number of chromosomes	Source
1	Arabidopsis halleri	Brassicaceae	Arabidopsideae	Arabidopsis	LⅠ		Brassicoideae	Camelinodae	Chromosome	8	https://phytozome-next.jgi.doe.gov/info/Ahalleri_v2_1_0
2	Arabidopsis arenosa	Brassicaceae	Arabidopsideae	Arabidopsis	LⅠ		Brassicoideae	Camelinodae	Chromosome	8	https://www.ncbi.nlm.nih.gov/datasets/genome/GCA_026151155.1/
3	Arabidopsis lyrata	Brassicaceae	Arabidopsideae	Arabidopsis	LⅠ		Brassicoideae	Camelinodae	Chromosome	8	https://www.ncbi.nlm.nih.gov/datasets/genome/GCA_026151145.1/
4	Arabidopsis suecica	Brassicaceae	Arabidopsideae	Arabidopsis	LⅠ		Brassicoideae	Camelinodae	Chromosome	13	https://www.ncbi.nlm.nih.gov/datasets/genome/GCA_019202805.1/
5	Arabidopsis thaliana	Brassicaceae	Arabidopsideae	Arabidopsis	LⅠ		Brassicoideae	Camelinodae	Chromosome	5	https://www.ncbi.nlm.nih.gov/datasets/genome/GCF_000001735.4/
6	Camelina neglecta	Brassicaceae	Camelineae I	Camelina	LⅠ	A	Brassicoideae	Camelinodae	Chromosome	6	https://www.ncbi.nlm.nih.gov/datasets/genome/GCA_029034625.1/
7	Camelina hispida	Brassicaceae	Camelineae I	Camelina	LⅠ	A	Brassicoideae	Camelinodae	Chromosome	7	https://www.ncbi.nlm.nih.gov/datasets/genome/GCA_023657505.1/
8	Camelina laxa	Brassicaceae	Camelineae I	Camelina	LⅠ	A	Brassicoideae	Camelinodae	Chromosome	6	https://www.ncbi.nlm.nih.gov/datasets/genome/GCA_024034495.1/
9	Camelina sativa	Brassicaceae	Camelineae I	Camelina	LⅠ	A	Brassicoideae	Camelinodae	Chromosome	20	https://www.ncbi.nlm.nih.gov/datasets/genome/GCF_000633955.1/
10	Capsella rubella	Brassicaceae	Camelineae I	Capsella	LⅠ	A	Brassicoideae	Camelinodae	Chromosome	8	https://phytozome-next.jgi.doe.gov/info/Crubella_v1_1
11	Erysimum cheiranthoides	Brassicaceae	Erysimeae	Erysimum	LⅠ		Brassicoideae	Camelinodae	Chromosome	8	https://www.ncbi.nlm.nih.gov/datasets/genome/GCA_011420285.1/
12	Armoracia rusticana	Brassicaceae	Cardamineae	Armoracia	LⅠ	A	Brassicoideae	Camelinodae	Chromosome	16	https://figshare.com/articles/media/Horseradish_genome/21780176/2
13	Cardamine enshiensis	Brassicaceae	Cardamineae	Cardamine	LⅠ	A	Brassicoideae	Camelinodae	Chromosome	16	https://ngdc.cncb.ac.cn/search/?dbId=gwh&q=GWHBHEU00000000&page=1
14	Cardamine hirsuta	Brassicaceae	Cardamineae	Cardamine	LⅠ	A	Brassicoideae	Camelinodae	Chromosome	8	http://chi.mpipz.mpg.de/assembly.html
15	Cardamine hirsuta (reported as the Cardamine flexuosa)	Brassicaceae	Cardamineae	Cardamine	LⅠ	A	Brassicoideae	Camelinodae	Chromosome	8	https://www.ncbi.nlm.nih.gov/datasets/genome/GCA_963555745.1/
16	Cardamine occulta	Brassicaceae	Cardamineae	Cardamine	LⅠ	A	Brassicoideae	Camelinodae	Chromosome	32	https://www.ncbi.nlm.nih.gov/bioproject/PRJNA846126
17	Crucihimalaya lasiocarpa	Brassicaceae	Crucihimalayeae	Crucihimalaya	LⅠ	A	Brassicoideae	Camelinodae	Chromosome	8	https://www.ncbi.nlm.nih.gov/bioproject/?term=PRJNA763756
18	Crucihimalaya wallichii	Brassicaceae	Crucihimalayeae	Crucihimalaya	LⅠ	A	Brassicoideae	Camelinodae	Chromosome	8	https://figshare.com/articles/dataset/genome_assembly_of_Reciproca_conversion_between_annual_and_polycarpic_perennial_flowering_behavior_in_the_Brassicaceae/25910716
19	Boechera stricta	Brassicaceae	Boechereae	Boechera	LⅠ		Brassicoideae	Camelinodae	Chromosome	7	https://www.ncbi.nlm.nih.gov/datasets/genome/GCA_018361405.1/
20	Boechera divaricarpa	Brassicaceae	Boechereae	Boechera	LⅠ		Brassicoideae	Camelinodae	Chromosome	7	https://www.ncbi.nlm.nih.gov/datasets/genome/GCA_026122555.1/
21	Lepidium didymum	Brassicaceae	Lepidieae	Lepidium	LⅠ	A	Brassicoideae	Camelinodae	Chromosome	16	https://ngdc.cncb.ac.cn/gwh/ncbi_assembly/2050188/show
22	Eutrema salsugineum	Brassicaceae	Eutremeae	Eutrema	LⅡ	B	Brassicoideae	Brassicodae	Chromosome	7	https://www.ncbi.nlm.nih.gov/bioproject/?term=PRJNA577380
23	Isatis indigotica	Brassicaceae	Isatideae	Isatis	LⅡ		Brassicoideae	Brassicodae	Chromosome	7	https://figshare.com/projects/Isatis_indigotica_Genome_assembly_and_annotation/66242
24	Schrenkiella parvula	Brassicaceae	Schrenkielleae	Schrenkiella	LⅡ		Brassicoideae	Brassicodae	Chromosome	7	https://ngdc.cncb.ac.cn/search/?dbId=gwh&q=%20Schrenkiella%20parvula&page=1
25	Thlaspi arvense	Brassicaceae	Thlaspideae	Thlaspi	LⅡ	B	Brassicoideae	Brassicodae	Chromosome	7	https://www.ncbi.nlm.nih.gov/datasets/genome/GCA_911865555.2/
26	Tetracme quadricornis	Brassicaceae	Euclidieae	Tetracme	LIII	E	Brassicoideae	Hesperodae	Chromosome	7	https://db.cngb.org/search/?q=CNP0003993
27	Meniocus linifolius	Brassicaceae	Alysseae	Meniocus	LIV		Brassicoideae	Arabodae	Chromosome	7	https://ftp.cngb.org/pub/CNSA/data5/CNP0003993/CNS0974277/CNA0105975
28	Arabis alpina	Brassicaceae	Arabideae	Arabis	LIV	B	Brassicoideae	Arabodae	Chromosome	8	http://www.arabis-alpina.org/refseq.html
29	Draba nivalis	Brassicaceae	Arabideae	Draba	LIV	B	Brassicoideae	Arabodae	Chromosome	8	https://doi.org/10.5061/dryad.pg4f4qrm4
30	Heliophila variabilis	Brassicaceae	Heliophileae	Heliophila	LV		Brassicoideae	Heliophilodae	Chromosome	11	http://www.bioinformaticslab.cn/files/HV_data/
31	Megadenia pygmaea	Brassicaceae	Biscutelleae	Megadenia		C	Brassicoideae	Heliophilodae	Chromosome	6	https://ngdc.cncb.ac.cn/bioproject/browse/PRJCA002905
32	Aethionema arabicum	Brassicaceae	Aethionemeae	Aethionema	Basal	F	Aethionemoideae		Chromosome	11	https://genomevolution.org/coge/GenomeView.pl?gid=36061
33	Gynandropsis gynandra	Cleomaceae		Gynandropsis					Chromosome	17	https://ngdc.cncb.ac.cn/gwh/Assembly/37833/show
34	Theobroma cacao	Malvaceae		Theobroma					Chromosome	10	https://phytozome-next.jgi.doe.gov/info/Tcacao_v2_1
35	Myagrum perfoliatum	Brassicaceae	Isatideae	Myagrum	LⅡ		Brassicoideae	Brassicodae	scaffold	7	https://phytozome-next.jgi.doe.gov/info/Mperfoliatum_v2_1
36	Conringia planisiliqua	Brassicaceae	Conringieae	Conringia	LⅡ		Brassicoideae	Brassicodae	scaffold	7	https://ngdc.cncb.ac.cn/search/?dbId=gwh&q=Conringia%20planisiliqua
