# Supplementary material for: Chromosome fusions shaped karyotype evolution and evolutionary relationships in the model family Brassicaceae
Source: Nat Commun. 2025 May 19;16:4631. doi: 10.1038/s41467-025-59640-2 (PMC12089291; doi:10.1038/s41467-025-59640-2)
Supplement: Supplementary file 5 — Supplementary Data 2 [file 41467_2025_59640_MOESM5_ESM.xlsx]

## Sheet: Supplementary Data 2
Supplementary Data 2. Detailed locations of fusion breakpoints for shared major chromosomal rearrangements across sample species
Evolutionary trajectory of ancestral karyotype		Chromosomal_fusions	Species	Chromosome	Fusion breakpoints	Mark
From	To
ACBK	AKI	ACBK/7_8/RCT	Cardamine hirsuta	3	2208	AK1_1	AK1
				8	759	AK1_2
AKI	tAKI	AKI/7_8/RCT	Capsella rubella	6	2672	AK2_1	AK2
				8	964	AK2_2
			Crucihimalaya lasiocarpa	1	1553	AK2_1_1	AK2_1
				4	1662	AK2_1_2
tAKI	Arabidopsis thaliana	tAKI/1_6/EEJ	Arabidopsis thaliana	1	5429	AK3	AK3
		tAKI/3_5/RCT		2	365	AK4_1	AK4
				3	3060	AK4_2
		tAKI/(3_5/RCT)_4/EEJ		2	1576	AK5	AK5
		tAKI/2_7/RCT		4	1251	AK6_1	AK6
				5	3165	AK6_2
		tAKI/(2_7/RCT)_8/EEJ		5	3976	AK7	AK7
tAKI	Camelina	tAKI/4_6/EEJ	Camelina hispida	2	5487	AK8_1	AK8
				2	6168	AK8_2
tAKI	Camelina hispida	tAKI/(4_6/EEJ)_5/RCT	Camelina hispida	2	4365	AK9_1	AK9
				4	5454	AK9_2
		tAKI/7_8/RCT		6	1824	AK10_1	AK10
				7	4079	AK10_2
tAKI	Camelina neglecta	tAKI/(4_6/EEJ)_5/RCT	Camelina neglecta	2	648	AK11_1	AK11
				4	3545	AK11_2
		tAKI/2_8/EEJ		6	5198	AK12_1	AK12
tAKI	Crucihimalaya lasiocarpa	tAKI/1_8/RCT	Crucihimalaya lasiocarpa	2	398	AK13_1	AK13
				4	2197	AK13_2
tAKI	Boechereae	tAKI/1_6/RCT	Boechera stricta	1	2708	AK14_1	AK14
				2	2301	AK14_2
			Boechera divaricarpa	1	503	AK14_1_1	AK14_1
				2	2111	AK14_1_2
		tAKI/3_8/RCT	Boechera stricta	3	3196	AK15_1	AK15
				5	817	AK15_2
			Boechera divaricarpa	3	4942	AK15_1_1	AK15_1
				5	857	AK15_1_2
		tAKI/(3_8/RCT)_5/EEJ	Boechera stricta	5	1542	AK16	AK16
ACBK	preAKII	ACBK/5_8/EEJ	Megadenia pygmaea	5	571	AK17	AK17
preAKII	Megadenia	preAKII/3_6/EEJ		6	2151	AK18	AK18
preAKII	AKII	preAKII/6_7/RCT	Thlaspi arvense	2	2345	AK19_1	AK19
				5	1677	AK19_2
			Eutrema salsugineum	1	1641	AK19_1_1	AK19_1
				2	2402	AK19_1_2
			Isatis indigotica	1	2851	AK19_2_1	AK19_2
				7	1880	AK19_2_2
ACBK	Lepidieae	ACBK/5_6/RCT	Lepidium didymum	10	667	AK20_1	AK20
				15	575	AK20_2
		ACBK/7_8/RCT		9	664	AK21_1	AK21
				14	1000	AK21_2
