# Supplementary material for: Chromosome fusions shaped karyotype evolution and evolutionary relationships in the model family Brassicaceae
Source: Nat Commun. 2025 May 19;16:4631. doi: 10.1038/s41467-025-59640-2 (PMC12089291; doi:10.1038/s41467-025-59640-2)
Supplement: Supplementary file 6 — Supplementary Data 3 [file 41467_2025_59640_MOESM6_ESM.xlsx]

## Sheet: Supplementary Data 3
Supplementary Data 3. The location of the fusion breakpoints on the ancestral chromosome
Species	Chromosome	Fusion breakpoints	Mark		ACBK		22 GBs
					Chromosome	Fusion breakpoints	Fusion of GBs	Chromosome of ACBK	boundaries
Cardamine hirsuta	3	2208	AK1_1	AK1	8	604	Q/X	8	601
	8	759	AK1_2		7	2244	O/R	7	2245
Capsella rubella	6	2672	AK2_1	AK2	7	1403	W/P	7	1392
	8	964	AK2_2		8	157	W/Q	8	155
Crucihimalaya lasiocarpa	1	1553	AK2_1_1	AK2_1	7	1438	W/P	7	1392
	4	1662	AK2_1_2		8	155	W/Q	8	155
Arabidopsis thaliana	1	5429	AK3	AK3	1	4603
					6	1954
	2	365	AK4_1	AK4	3	2709	F/G	3	2700
	3	3060	AK4_2		5	278
	2	1576	AK5	AK5	3	3618
					4	3223
	4	1251	AK6_1	AK6	2	3183	S/T	2	3171
					7	1915	O/P	7	1915
	5	3165	AK6_2		8	163	W/Q	8	155
	5	3976	AK7	AK7	2	3924
					8	2108
Camelina hispida	2	5487	AK8_1	AK8	4	3223
					6	271
	2	6168	AK8_2		4	2877
					6	271
	2	4365	AK9_1	AK9	5	2521
	4	5454	AK9_2		6	1192
	6	1824	AK10_1	AK10	7	1404	W/P	7	1392
					8	1
	7	4079	AK10_2		8	155	W/Q	8	155
					8	2108
Camelina neglecta	2	648	AK11_1	AK11	4	1553
	4	3545	AK11_2		5	2541
	6	5198	AK12_1	AK12	2	3924
					8	1316	V/X	8	1317
Crucihimalaya lasiocarpa	2	398	AK13_1	AK13	1	3196
	4	2197	AK13_2		8	1539
Boechera stricta	1	2708	AK14_1	AK14	1	3563	B/C	1	3603
	2	2301	AK14_2		6	1935
Boechera divaricarpa	1	503	AK14_1_1	AK14_1	1	3612	B/C	1	3603
	2	2111	AK14_1_2		6	1845	D/E	6	1833
Boechera stricta	3	3196	AK15_1	AK15	3	2910	G/H	3	2885
					8	51
	5	817	AK15_2		8	1
Boechera divaricarpa	3	4942	AK15_1_1	AK15_1	7	1339
	5	857	AK15_1_2		3	2894	G/H	3	2885
					8	51
Boechera stricta	5	1542	AK16	AK16	3	3618
					5	1
Megadenia pygmaea	5	571	AK17	AK17	5	878
					8	1
	6	2151	AK18	AK18	3	3618
					6	2817
Thlaspi arvense	2	2345	AK19_1	AK19	6	1867	D/E	6	1833
					8	2108
	5	1677	AK19_2		5	875
Eutrema salsugineum	1	1641	AK19_1_1	AK19_1	5	895
					6	1857	D/E	6	1833
	2	2402	AK19_1_2		8	2108
Isatis indigotica	1	2851	AK19_2_1	AK19_2	6	1857	D/E	6	1833
					8	2108
	7	1880	AK19_2_2		5	878
Lepidium didymum	10	667	AK20_1	AK20	5	1927
	15	575	AK20_2		6	1274
	9	664	AK21_1	AK21	7	2524
	14	1000	AK21_2		8	888
							A/B	1	2049
							T/U	2	2673
							I/J	4	1939
							KL/MN	5	814
							O/W	7	156
