# Supplementary material for: Chromosome fusions shaped karyotype evolution and evolutionary relationships in the model family Brassicaceae
Source: Nat Commun. 2025 May 19;16:4631. doi: 10.1038/s41467-025-59640-2 (PMC12089291; doi:10.1038/s41467-025-59640-2)
Supplement: Supplementary file 8 — Source Data [file 41467_2025_59640_MOESM8_ESM.xlsx]

## Sheet: Figure 4a
Figure 4a The location of the fusion position on the ancestral chromosome
22 CGBs
Fusion of CGBs	Chromosome of ACBK	boundaries
A/B	1	2049
B/C	1	3603
D/E	6	1833
F/G	3	2700
G/H	3	2885
I/J	4	1939
KL/MN	5	814
O/P	7	1915
O/R	7	2245
O/W	7	156
Q/X	8	601
S/T	2	3171
T/U	2	2673
V/X	8	1317
W/P	7	1392
W/Q	8	155

## Sheet: Figure 4b
Figure 4b Statistics of identified major chromosomal rearrangements across 33 Brassicaceae genomes
Supertribe	Tribe	Genus	Species	mark	ACBK/7_8/RCT		AKI/7_8/RCT				tAKI/1_6/EEJ	tAKI/3_5/RCT		tAKI/(3_5/RCT)_4/EEJ	tAKI/2_7/RCT		tAKI/(2_7/RCT)_8/EEJ	tAKI/4_6/EEJ		tAKI/(4_6/EEJ)_5/RCT		tAKI/7_8/RCT		tAKI/(4_6/EEJ)_5/RCT		tAKI/2_8/EEJ	tAKI/1_8/RCT		tAKI/1_6/RCT				tAKI/3_8/RCT				tAKI/(3_8/RCT)_5/EEJ	ACBK/5_8/EEJ	preAKII/3_6/EEJ	preAKII/6_7/RCT						ACBK/5_6/RCT		ACBK/7_8/RCT
					AK1_1	AK1_2	AK2_1	AK2_2	AK2_1_1	AK2_1_2	AK3	AK4_1	AK4_2	AK5	AK6_1	AK6_2	AK7	AK8_1	AK8_2	AK9_1	AK9_2	AK10_1	AK10_2	AK11_1	AK11_2	AK12	AK13_1	AK13_2	AK14_1	AK14_2	AK14_1_1	AK14_1_2	AK15_1	AK15_2	AK15_1_1	AK15_1_2	AK16	AK17	AK18	AK19_1	AK19_2	AK19_1_1	AK19_1_2	AK19_2_1	AK19_2_2	AK20_1	AK20_2	AK21_1	AK21_2
Camelinodae	Arabidopsideae	Arabidopsis	Arabidopsis halleri	aha1s	1	1	1	1	1	1
Camelinodae	Arabidopsideae	Arabidopsis	Arabidopsis arenosa	aar1s	1	1		1	1	1
Camelinodae	Arabidopsideae	Arabidopsis	Arabidopsis lyrata	aly1s	1	1	1	1	1	1
Camelinodae	Arabidopsideae	Arabidopsis	Arabidopsis suecica	asu1s	2	2		2	2	2	1	1	1	1	1	1	1
Camelinodae	Arabidopsideae	Arabidopsis	Arabidopsis thaliana	ath1s	1	1		1	1	1	1	1	1	1	1	1	1
Camelinodae	Camelineae I	Camelina	Camelina neglecta	cne1s	1	1		1	1	1								1	1					1	1	1
Camelinodae	Camelineae I	Camelina	Camelina hispida	chi1s	1	1		1	1	1								1	1	1	1	1	1
Camelinodae	Camelineae I	Camelina	Camelina laxa	cla2s	1	1	1	1	1	1								1	1
Camelinodae	Camelineae I	Camelina	Camelina sativa	csa1s	3	3	1	3	3	3								3	3	1	1	1	1	1	2	1
Camelinodae	Camelineae I	Capsella	Capsella rubella	cru1s	1	1	1	1	1	1
Camelinodae	Erysimeae	Erysimum	Erysimum cheiranthoides	ech1s	1	1		1	1	1
Camelinodae	Cardamineae	Armoracia	Armoracia rusticana	aru1s	2	2
Camelinodae	Cardamineae	Cardamine	Cardamine enshiensis	cen1s	2	2
Camelinodae	Cardamineae	Cardamine	Cardamine hirsuta	chi2s	1	1
Camelinodae	Cardamineae	Cardamine	Cardamine occulta	coc1s	4	4
Camelinodae	Crucihimalayeae	Crucihimalaya	Crucihimalaya lasiocarpa	cla1s	1	1		1	1	1																	1	1
Camelinodae	Crucihimalayeae	Crucihimalaya	Crucihimalaya wallichii	cwa1s	1	1		1	1	1
Camelinodae	Boechereae	Boechera	Boechera stricta	bst1s	1	1		1		1																			1	1			1	1			1
Camelinodae	Boechereae	Boechera	Boechera divaricarpa	bdi1s	1	1		1		1																					1	1			1	1	1
Brassicodae	Eutremeae	Eutrema	Eutrema salsugineum	esa1s																																		1				1	1
Brassicodae	Isatideae	Isatis	Isatis indigotica	iin1s																																		1						1	1
Brassicodae	Schrenkielleae	Schrenkiella	Schrenkiella parvula	spa1s																																		1			1		1		1
Brassicodae	Thlaspideae	Thlaspi	Thlaspi arvense	tar1s																																		1		1	1
Heliophilodae	Biscutelleae	Megadenia	Megadenia pygmaea	mpy1s																																		1	1
Brassicodae	Isatideae	Myagrum	Myagrum perfoliatum	mpe1s																																		1
Brassicodae	Conringieae	Conringia	Conringia planisiliqua	cpl1s																																		1
Heliophilodae	Heliophileae	Heliophila	Heliophila variabilis	hva1s																																		1
Camelinodae	Lepidieae	Lepidium	Lepidium didymum	ldi1s																																										1	1	1	1
Arabodae	Arabideae	Arabis	Arabis alpina	aal1s
Arabodae	Arabideae	Draba	Draba nivalis	dni1s
Arabodae	Alysseae	Meniocus	Meniocus linifolius	mli1s
Hesperodae	Euclidieae	Tetracme	Tetracme quadricornis	tqu1s
	Aethionemeae	Aethionema	Aethionema arabicum	aar1s

## Sheet: Supplementary Figure 20
Supplementary Figure 20. Construction of collinearity gene trees for 26 Brassicaceae species based on the eight chromosomes of ACBK (Newick format)
ACBK	Newick format
ACBK1	((8:0.032001,((3:0.005318,4:0.005889):0.007739,((9:0.013075,7:0.013452):0.029501,((((((17:1.08E-4,21:0.001949):0.006283,22:0.013054):8.09E-4,(20:0.003641,15:0.004362):0.009765):0.007241,19:0.036534):0.009933,((10:0.003347,11:0.002738):0.018293,16:0.028107):0.001707):0.009802,(23:0.039892,((((14:0.023968,13:0.034087):0.008249,12:0.032946):0.009988,(5:0.026825,6:0.024149):0.01276):0.01815,(27:0.058…
ACBK2	((((32:0.132903,31:0.111296):0.054898,30:0.423359):0.106153,(((((26:0.010353,25:0.021825):0.009531,18:0.013628):0.024475,28:0.038303):0.006968,(24:0.03062,29:0.037884):0.024207):0.027808,(27:0.062548,((((13:0.021087,14:0.023649):0.008231,12:0.024783):0.019857,(6:0.028456,5:0.031256):0.007519):0.027689,(23:0.034703,((((3:0.005626,4:0.004109):0.004857,(8:1.92E-4,2:0.0036):0.008064):0.014835,(7:0.00…
ACBK3	((((31:0.08661,32:0.086867):0.041486,30:0.395262):0.068769,(((((25:0.019858,26:0.013307):0.005122,18:0.012736):0.023318,28:0.035148):0.010931,(24:0.042651,29:0.053141):0.004699):0.016808,(27:0.054073,((((13:0.029829,14:0.028369):0.001637,12:0.03889):0.003561,(5:0.02469,6:0.028292):0.00914):0.019352,(23:0.030351,((((4:0.006544,3:0.004108):0.004599,(2:5.36E-4,8:0.001727):0.006142):0.005998,(7:0.003…
ACBK4	((8:0.024831,((3:0.010305,4:0.008077):0.002077,((7:0.00189,9:0.002589):0.016616,((((((17:0.001752,21:0.004481):0.001168,22:0.010763):0.004464,(15:0.009707,20:0.009072):0.00259):0.010691,19:0.036613):0.010958,((11:0.002959,10:0.003171):0.019536,16:0.028215):0.005049):0.011013,(23:0.038971,((((14:0.028877,13:0.028016):0.003755,12:0.03429):0.013018,(5:0.025279,6:0.036368):0.008437):0.017953,((((31:0…
ACBK5	((8:0.032001,((3:0.005318,4:0.005889):0.007739,((9:0.013075,7:0.013452):0.029501,((((((17:1.08E-4,21:0.001949):0.006283,22:0.013054):8.09E-4,(20:0.003641,15:0.004362):0.009765):0.007241,19:0.036534):0.009933,((10:0.003347,11:0.002738):0.018293,16:0.028107):0.001707):0.009802,(23:0.039892,((((14:0.023968,13:0.034087):0.008249,12:0.032946):0.009988,(5:0.026825,6:0.024149):0.01276):0.01815,(27:0.058…
ACBK6	((8:0.020351,((4:0.010597,3:0.007319):0.002886,((9:0.006219,7:0.006602):0.03593,((((((17:0.003527,21:5.28E-4):0.012965,22:0.01363):0.002261,(20:0.003733,15:0.004974):0.009616):0.030731,19:0.036289):0.009503,((10:0.002485,11:0.002126):0.017522,16:0.030803):9.31E-4):0.00856,(23:0.039551,((((13:0.023034,14:0.025435):0.006809,12:0.03107):0.018551,(5:0.033286,6:0.035557):0.008963):0.016916,(27:0.05830…
ACBK7	((8:0.024967,((4:0.00747,3:0.003134):0.004388,((7:0.007519,9:0.006994):0.034542,((((((17:0.004651,21:0.002953):0.013364,22:0.008349):0.00361,(20:0.002791,15:0.002604):0.010966):0.031336,19:0.03068):0.017951,((11:0.001461,10:0.001858):0.01285,16:0.019005):0.008564):0.015108,(23:0.055594,((((13:0.027696,14:0.026306):0.002411,12:0.028199):0.02308,(6:0.020919,5:0.02007):0.013933):0.029337,((((31:0.18…
ACBK8	((8:0.020069,((3:0.003768,4:0.008249):0.001799,((7:0.006759,9:0.006797):0.035483,((((((17:0.004973,21:0.001111):0.012703,22:0.008306):0.003764,(20:1.63E-4,15:0.001383):0.013242):0.035586,19:0.035055):0.016948,((11:0.008049,10:0.007697):0.034674,16:0.027025):0.010542):0.006229,(23:0.04078,((((13:0.030793,14:0.018104):0.00137,12:0.025782):0.021863,(6:0.027652,5:0.016329):0.00743):0.028192,((((32:0.…
NOTES:	1 represents Aethionema arabicum
	2 represents Arabidopsis arenosa
	3 represents Arabidopsis halleri
	4 represents Arabidopsis lyrata
	5 represents Armoracia rusticana A
	6 represents Armoracia rusticana B
	7 represents Arabidopsis suecica A
	8 represents Arabidopsis suecica B
	9 represents Arabidopsis thaliana
	10 represents Boechera divaricarpa
	11 represents Boechera stricta
	12 represents Cardamine enshiensis A
	13 represents Cardamine enshiensis B
	14 represents Cardamine hirsuta
	15 represents Camelina hispida
	16 represents Camelina lasiocarpa
	17 represents Camelina neglecta
	18 represents Conringia planisiliqua
	19 represents Capsella rubella
	20 represents Camelina sativa A
	21 represents Camelina sativa B
	22 represents Camelina sativa C
	23 represents Erysimum cheiranthoides
	24 represents Eutrema salsugineum
	25 represents Isatis indigotica
	26 represents Myagrum perfoliatum
	27 represents Megadenia pygmaea
	28 represents Schrenkiella parvula
	29 represents Thlaspi arvense
	30 represents Theobroma cacao
	31 represents Gynandropsis gynandra A
	32 represents Gynandropsis gynandra B
